# Supplementary material for: OsABCG9 Is an Important ABC Transporter of Cuticular Wax Deposition in Rice
Source: Front Plant Sci. 2018 Aug 7;9:960. doi: 10.3389/fpls.2018.00960 (PMC6091143; doi:10.3389/fpls.2018.00960)
Supplement: TABLE S1 — Sequences of the primers used for genotyping, real-time PCR amplification, histochemical GUS assay, and subcellular localization. [file Table_1.XLSX]

## Sheet: Sheet1
Table S1: Sequences of the primers used for genotyping, real-time PCR amplifications, histochemical GUS assay and subcellular localization
Primer	Forward Primer
osabcg9-1-GT_F	TAAGATCCAGCGACTGCACC
osabcg9-1-GT_R	GGTCGCCTACTCGTAAAACG
osabcg9-2-GT_F	GTGACCATCTTGTGCTCGT
osabcg9-2-GT_R	CCGAGATTGTGTTGCTGATG
OsABCG9-RT_F	CACCCAGGTTTCTCCCACTA
OsABCG9-RT_R	GCTTCGGAATGTCGTAAGGA
OsbZIP23_F	ATCGAGAAGGTTGTCGAGAG
OsbZIP23_R	ATCGTTCAGCTCCTTAAGTT
OsNAC5_F	TCAAGACCAACTGGATCATGCAC
OsNAC5_R	CTCTCGATCACTCCCTTCTTGTT
OsUbi5_F	GCACAAGCACAAGAAGGTGA
OsUbi5_R	GCCTGCTGGTTGTAGACGTA
pOsABCG9::GUS_F_XbaI	GTTAACGAGCTCTAGTGACCGTCGACTCCTCTATC
pOsABCG9::GUS_R_XbaI	CCGGGGATCCTCTAGTCTAGCTCGCAGCGACCGAT
p35S::OsABCG9::GFP_EcoRV	GATATCTCGTCGCTCACAGCTAGCTA
p35S::OsABCG9::GFP_R_XbaI	GTCTAGATTCGTTAGGACCAAGCTCTG
tobacco_OsABCG9_F	AAAAAGCAGGCTtgatcggtcgctgcgagcta
tobacco_OsABCG9_R	AGAAAGCTGGGTcgttaggaccaagctctgg
